# Supplementary material for: Violence and depression among men who have sex with men in Tanzania
Source: BMC Psychiatry. 2017 Aug 15;17:296. doi: 10.1186/s12888-017-1456-2 (PMC5558659; doi:10.1186/s12888-017-1456-2)
Supplement: Supplementary file 1 — My data set. (XLS 504 kb) [file 12888_2017_1456_MOESM1_ESM.xls]

## Sheet: My data set
Date	QuestionnaireNumber	ParticipantNumber	AgeofParticipant	MaritalStatus	AreaofResident	LevelofEducation	Religion	OccupationalStatus	TypeofMSM	Someoneshowedcareformeeventhoughwedisagreed	Someoneexplainedhissideofdisagreementtome	Someonesworeorinsultedme	Someoneyelledorshoutedatme	Someonestompedoutofthehouseduringadisagreement	Somethingdidsomethingtospiteme	Someoneshowedrespectformyfeelingsaboutmyissue	Someonedestroyedsomethingthatbelongedtome	Someonethreatenedtohitorthrowsomethingatme	Someonethrewsomethingatmethatcouldhurt	Someonetwistedmyarmormyhair	Someoneshovedorpushedme	Someonebeatmeup	Someonegrabbedme	Someonethreatenedmewithaknifeoragun	Someoneusedaknifeoragunonme	Someonepunchedmeorhitmewithsomethingthatcouldhurt	Someonechokedme	Someoneburnedorscaldedmeonpurpose	Someonesuggestedacompromisetoadisagreement	Someonekickedme	Someonemademehavesexwithoutacondom	Someoneusedforcetomakemehavesex	Someoneusedforcetomakemehaveoralsex	Someoneinsistedonsexwhenididnotwantto	Someoneusedthreatstomakemehaveoralsex	Someoneusedthreatstomakemehavesex	Someoneshowedcareformeeventhoughwedisagreed2	Someoneexplainedhissideofdisagreementtome2	Someonesworeorinsultedme2	Someoneyelledorshoutedatme2	Someonestompedoutofthehouseduringadisagreement2	Somethingdidsomethingtospiteme2	Someoneshowedrespectformyfeelingsaboutmyissue2	Someonedestroyedsomethingthatbelongedtome2	Someonethreatenedtohitorthrowsomethingatme2	Someonethrewsomethingatmecouldhurt2	Someonetwistedmyarmormyhair2	Someoneshovedorpushedme2	Someonebeatmeup2
2014-08-14	001	s3	32	1	ilala	2	2	2	2	6	6	6	0	0	6	3	0	0	0	0	0	0	0	0	1	0	3	0	5	0	0	0	0	0	0	0	6	6	6	0	0	4	0	0	0	0	0	0	0
2014-08-14	002	s4	29	5	temeke	3	2	2	3	1	1	0	0	0	0	1	0	0	0	0	0	0	0	0	0	0	0	0	0	0	0	0	0	0	0	0	0	1	0	0	0	0	0	0	0	0	1	0	0
2014-08-14	003	s5	22	5	ilala	4	1	2	3	5	5	4	4	2	2	4	0	1	0	0	1	1	3	1	0	0	0	0	2	1	1	0	0	3	0	0	4	4	4	4	3	0	4	0	0	0	0	0	3
2014-08-14	004	s1	48	1	temeke	3	1	2	3	0	1	5	5	0	0	1	0	1	1	0	1	1	1	1	1	0	1	0	0	0	0	0	0	0	0	0	0	0	1	1	0	0	0	0	1	1	0	1	1
2014-08-14	005	s2	30	1	kinondoni	4	1	2	1	4	3	5	0	0	4	5	0	3	0	0	3	0	0	0	0	0	0	0	5	0	0	0	3	3	0	0	3	0	2	0	0	2	3	0	2	0	0	0	0
2014-08-15	006	t10	35	1	temeke	2	1	2	3	3	2	3	4	3	0	3	0	3	1	1	1	0	2	1	0	0	0	0	1	1	2	1	1	0	0	0	0	1	3	4	3	0	3	2	3	0	1	0	1
2014-08-15	007	t11	40	1	temeke	3	1	1	3	4	4	6	4	0	0	5	0	0	0	0	5	3	2	0	0	0	0	0	1	2	0	0	0	0	0	0	3	3	4	4	0	0	5	0	0	0	0	4	3
2014-08-15	008	t12	34	1	temeke	2	1	1	2	2	1	2	2	0	3	2	1	3	2	1	2	2	2	0	0	2	3	0	1	1	3	6	3	3	3	3	0	1	1	1	0	0	2	1	2	0	0	0	0
2014-08-15	009	t14	24	1	temeke	3	1	2	3	3	5	1	6	0	0	0	0	0	0	0	0	0	0	0	0	0	0	0	1	0	5	0	4	2	4	2	0	0	0	4	1	4	6	0	2	0	0	0	0
2014-08-18	010	u28	25	1	kinondoni	3	2	1	3	6	0	0	1	0	0	6	0	0	0	0	0	0	0	0	0	0	6	0	6	0	6	0	0	4	1	0	6	0	0	0	0	0	6	0	0	0	0	0	0
2014-08-18	011	u30	19	1	ilala	3	1	1	3	2	2	3	3	0	0	1	0	1	0	0	0	0	0	1	0	0	0	0	3	0	0	0	0	0	0	0	0	0	6	0	0	0	0	0	0	0	0	0	0
2014-08-18	012	u5	24	1	kinondoni	3	1	3	1	3	2	0	2	0	0	1	0	0	1	0	0	0	0	0	0	1	0	0	3	0	0	0	0	2	0	0	3	2	0	4	0	3	4	0	0	2	0	0	0
2014-08-15	013	t4	22	1	temeke	2	1	3	1	5	0	0	0	0	0	4	0	2	0	5	0	0	0	0	0	0	0	0	4	0	0	0	0	4	0	0	4	0	0	0	0	0	3	0	3	0	3	0	0
2014-08-15	014	t6	23	1	kinondoni	3	2	3	1	2	0	0	0	0	6	5	0	5	5	0	5	0	0	0	0	0	0	0	3	3	0	0	0	3	0	0	0	0	0	0	0	3	3	0	0	0	0	3	0
2014-08-15	015	t5	25	1	kinondoni	3	1	1	2	5	3	1	4	3	3	5	6	0	0	0	6	0	2	0	0	0	1	0	3	0	6	2	0	6	0	5	4	1	0	0	2	3	4	3	0	0	0	5	0
2014-08-15	016	t3	22	1	kinondoni	3	1	1	1	5	3	0	0	0	2	4	2	0	1	0	0	0	0	0	0	0	0	0	1	0	5	0	0	5	0	0	4	0	0	0	0	0	0	0	0	0	0	0	0
2014-08-15	017	t2	33	2	kinondoni	2	1	1	1	1	1	6	6	1	5	3	0	1	0	0	2	0	3	1	0	0	0	0	1	3	5	5	2	1	0	0	1	1	6	5	1	3	3	0	1	1	0	2	0
2014-08-15	018	t1	28	1	kinondoni	3	1	1	1	3	0	0	3	0	4	3	0	0	0	0	1	0	0	0	1	0	0	0	0	0	6	3	1	0	0	0	3	0	0	3	0	4	3	0	0	0	0	0	0
2014-08-18	019	t13	21	1	kinondoni	3	2	2	3	1	1	1	0	1	3	1	0	4	0	0	1	2	0	0	0	0	1	0	1	0	0	1	0	0	0	0	2	0	0	0	0	0	2	1	2	0	0	1	2
2014-08-18	020	u2	23	1	kinondoni	2	1	3	1	2	1	1	0	0	0	2	0	0	0	0	0	0	0	0	0	0	0	0	2	0	0	0	0	1	0	0	3	2	2	1	0	0	1	2	0	0	0	0	0
2014-08-18	021	u3	25	1	kinondoni	2	2	3	2	1	1	2	0	1	0	0	0	0	0	0	0	0	0	0	0	0	2	0	1	0	0	0	0	2	0	0	3	2	1	0	1	2	2	1	0	1	0	0	0
2014-08-18	022	u1	24	1	kinondoni	2	2	3	1	3	0	0	1	0	0	0	0	0	0	0	0	0	0	0	0	0	0	0	1	0	1	1	0	0	0	0	2	1	2	0	0	0	0	0	0	0	0	0	0
2014-08-18	023	t15	30	1	ilala	2	2	3	3	3	0	4	0	0	3	4	0	0	0	0	0	1	0	0	0	1	0	0	4	0	3	0	0	1	0	0	2	0	3	0	0	3	5	0	1	1	0	1	2
2014-08-18	024	u6	24	1	kinondoni	2	1	3	1	4	2	1	2	0	1	0	0	1	2	0	0	0	0	0	0	0	0	0	3	0	0	0	1	0	0	0	3	2	3	3	0	2	2	1	0	0	0	0	0
2014-08-18	025	u4	26	1	kinondoni	2	1	3	1	3	1	2	1	0	0	4	0	0	0	0	0	0	0	2	0	0	0	0	4	0	1	0	1	3	0	0	4	4	0	0	0	0	3	1	0	0	0	0	0
2014-08-19	026	t8	22	1	ilala	3	1	2	3	4	5	6	6	4	3	3	0	6	0	0	3	4	4	0	0	3	3	0	0	0	1	6	2	3	0	3	4	4	5	4	1	4	3	0	5	0	0	3	3
2014-08-19	027	t7	23	1	ilala	2	2	1	3	3	6	6	4	0	1	3	0	2	1	0	1	6	3	0	0	0	0	0	3	0	0	0	0	6	0	0	1	1	2	1	0	0	0	1	0	0	0	0	1
2014-08-18	028	u29	27	1	kinondoni	2	1	2	2	1	2	1	1	0	0	1	0	1	0	0	0	0	1	1	0	0	0	0	0	0	1	1	0	0	0	0	0	3	0	1	0	0	1	0	1	0	0	0	0
2014-08-21	029	u19	24	1	ilala	3	1	1	2	4	3	6	0	0	0	0	0	6	0	0	0	0	0	0	0	0	0	0	0	0	0	0	0	0	0	0	4	2	4	0	0	0	0	0	1	0	0	0	0
2014-08-21	030	v12	27	1	ilala	3	2	2	2	3	4	4	4	0	4	6	3	6	0	0	4	3	3	0	0	0	0	0	0	0	6	0	0	4	0	0	4	4	6	6	1	6	6	2	6	0	0	4	2
2014-08-18	031	u31	18	1	kinondoni	3	1	2	3	3	2	5	3	0	3	3	2	3	2	0	2	4	3	3	0	5	3	0	3	0	4	2	1	4	0	3	2	1	4	3	0	3	3	2	3	1	0	3	3
2014-08-18	032	u32	18	1	ilala	3	2	1	3	1	3	0	1	0	4	2	2	3	0	0	0	0	0	0	0	0	0	0	3	3	0	3	0	3	0	0	1	3	0	3	0	4	2	2	3	0	0	0	0
2014-08-18	033	u33	18	1	ilala	3	1	1	2	0	3	4	3	0	3	0	6	6	1	2	3	1	1	2	0	1	2	1	2	1	3	0	0	2	0	6	0	3	4	2	0	1	0	6	6	0	1	3	2
2014-08-25	034	u22	23	1	ilala	3	1	1	3	6	3	5	4	0	3	6	3	3	0	0	6	0	4	1	0	0	3	0	3	2	4	0	0	3	0	0	4	0	3	2	0	1	3	2	2	0	0	5	0
2014-08-25	035	u26	28	1	ilala	2	2	2	1	6	3	3	3	0	3	0	0	3	0	3	0	3	2	0	0	3	0	0	3	0	3	0	0	0	0	1	6	5	0	4	1	3	0	0	3	0	3	0	4
2014-08-22	036	u21	23	1	ilala	3	2	1	3	5	3	6	3	0	3	4	2	5	2	0	1	0	0	0	0	0	0	0	3	0	2	1	0	6	6	0	6	1	4	3	0	4	5	3	5	1	0	0	1
2014-08-21	037	v87	19	1	kinondoni	3	1	3	1	4	3	4	1	0	4	3	0	0	3	0	1	4	4	0	0	4	0	1	2	4	0	0	0	2	0	0	2	1	0	0	0	3	1	0	0	2	0	1	2
2014-08-21	038	v36	25	1	kinondoni	2	1	3	3	2	4	4	0	0	4	2	1	0	0	0	0	0	0	0	0	0	0	0	2	0	1	0	0	3	0	0	0	2	2	0	0	0	0	0	0	0	0	0	0
2014-08-20	039	v93	25	5	kinondoni	2	1	1	3	6	4	0	4	0	0	6	2	0	0	2	0	0	0	0	0	0	3	1	4	0	6	2	1	3	3	0	6	1	0	3	0	0	4	2	0	0	0	0	0
2014-08-20	040	v92	20	1	kinondoni	3	1	1	3	6	0	6	6	0	0	4	0	0	0	0	6	4	0	0	0	0	0	0	0	0	3	0	2	3	0	0	6	0	3	0	0	1	1	2	0	0	1	6	0
2014-08-20	041	v91	26	3	kinondoni	3	1	1	2	0	0	0	0	0	2	0	0	0	0	0	0	1	0	0	0	0	2	0	0	0	0	1	0	2	0	0	0	0	0	0	0	3	2	1	3	3	0	0	0
2014-08-22	042	t9	50	6	kinondoni	2	1	3	1	2	3	0	0	0	0	0	0	0	0	0	0	0	0	0	0	0	0	0	0	0	0	0	0	0	0	0	3	2	0	0	0	0	0	0	0	0	0	0	0
2014-08-22	043	u18	33	1	kinondoni	2	1	3	1	2	3	1	2	0	3	4	1	1	1	0	1	1	0	0	0	2	0	0	2	1	0	0	0	2	1	0	1	2	1	2	0	2	3	1	1	0	0	1	0
2014-08-29	044	v130	30	1	kinondoni	2	1	3	1	0	0	0	0	0	0	0	0	0	0	0	0	0	0	0	0	0	0	0	0	0	0	0	0	0	0	0	1	1	3	0	1	0	0	0	0	0	0	0	0
2014-08-29	045	v132	47	3	kinondoni	2	1	3	1	2	1	0	0	0	0	0	0	0	0	0	0	0	0	0	0	0	0	0	0	0	0	0	0	0	0	0	0	0	2	1	1	1	0	0	0	0	0	1	0
2014-08-26	046	u41	32	6	temeke	2	1	1	1	0	0	0	0	0	0	3	0	0	0	0	0	0	0	0	0	0	0	0	0	0	0	0	0	0	0	0	3	2	0	0	0	1	3	0	0	0	0	0	0
2014-08-26	047	u13	27	1	ilala	2	1	1	1	0	3	0	0	0	1	0	0	0	0	0	2	0	0	0	0	0	0	0	2	0	3	0	6	3	0	0	0	3	0	0	0	1	3	0	0	0	0	2	0
2014-08-26	048	v15	28	3	kinondoni	2	1	1	3	3	3	4	4	0	3	3	0	0	1	0	4	0	3	0	0	0	2	0	2	0	0	1	0	3	0	2	1	1	3	2	0	1	2	0	1	1	0	2	0
2014-08-26	049	v30	27	1	ilala	3	1	3	3	4	4	6	3	0	2	6	0	3	0	0	0	0	0	0	0	0	0	1	2	0	0	0	0	0	0	0	4	4	5	3	0	2	5	0	3	3	0	2	1
2014-08-26	050	u15	40	3	kinondoni	2	1	3	1	6	3	0	0	0	0	4	3	3	0	0	0	0	0	0	0	0	0	0	0	0	0	0	0	0	0	0	3	6	0	0	0	0	6	2	0	0	0	1	1
2014-08-25	051	u25	18	1	ilala	3	1	2	1	0	2	0	4	2	2	1	0	0	0	0	3	3	2	0	0	0	3	1	2	3	3	0	0	3	0	2	3	1	2	3	2	0	2	1	0	1	0	3	3
2014-08-25	052	u14	22	5	ilala	3	1	1	2	6	3	3	6	4	3	0	3	3	3	0	0	6	6	0	1	0	0	0	1	0	4	0	3	0	0	2	4	2	3	4	4	2	6	2	4	3	0	0	6
2014-08-26	053	u35	33	1	ilala	4	1	3	1	3	3	0	0	0	0	3	0	0	0	0	1	3	0	0	0	0	0	0	3	0	0	0	0	0	0	0	2	1	0	0	0	1	2	0	0	0	0	0	1
2014-08-29	054	v51	43	1	kinondoni	3	2	1	1	4	3	6	4	3	3	4	0	3	1	0	3	2	0	2	0	0	0	0	2	0	0	0	0	4	0	0	3	2	3	3	2	2	2	0	0	0	0	0	0
2014-09-02	055	w57	34	1	temeke	2	2	1	1	0	6	5	4	2	2	4	3	1	0	0	4	6	3	4	0	3	0	0	3	4	3	4	4	3	2	3	0	6	4	4	3	3	3	3	1	3	2	3	3
2014-09-02	056	v62	24	1	kinondoni	4	1	4	2	3	2	6	6	1	1	2	0	1	0	0	0	0	0	0	0	0	0	0	2	0	0	0	0	0	0	0	3	1	3	2	2	2	3	0	0	0	0	1	1
2014-08-25	057	u24	18	1	ilala	2	2	1	2	0	3	4	6	0	3	3	0	4	0	2	6	0	0	0	0	3	2	0	3	4	0	0	0	0	0	0	0	3	2	4	0	3	2	1	4	0	2	6	0
2014-08-27	058	v35	34	1	ilala	2	1	3	2	2	3	5	5	0	5	3	0	3	0	0	0	2	3	0	0	0	2	0	2	3	3	0	0	1	0	0	1	0	3	1	0	2	1	0	1	0	0	0	0
2014-08-22	059	u43	40	6	kinondoni	2	1	3	1	5	4	6	5	4	5	4	3	3	3	0	2	0	2	2	0	3	0	0	2	1	4	3	0	3	0	0	3	2	3	2	1	3	2	2	1	1	0	1	0
2014-08-22	060	v10	42	3	kinondoni	3	1	3	1	3	2	3	3	2	2	1	0	0	4	0	5	0	4	0	0	4	0	3	3	4	3	4	3	3	0	3	1	1	1	0	0	0	0	0	0	2	0	2	0
2014-08-22	061	v11	27	6	kinondoni	3	2	3	1	6	2	4	4	3	5	4	0	0	3	0	3	4	2	0	0	3	0	0	3	0	0	0	0	1	0	0	3	0	1	2	1	1	1	0	0	1	0	1	2
2014-08-21	062	u20	28	1	temeke	3	2	3	1	5	5	5	6	3	3	2	0	2	2	0	4	1	3	0	0	1	1	0	2	0	5	0	0	5	0	0	3	3	2	3	1	1	0	0	0	0	0	1	0
2014-08-22	063	u17	42	1	ilala	2	1	1	1	4	6	0	0	3	0	6	3	4	0	0	4	5	0	0	3	3	2	0	6	5	6	0	0	3	0	0	3	4	0	0	3	0	4	0	0	0	0	1	1
2014-08-22	064	u16	35	1	kinondoni	2	1	1	1	4	0	6	6	0	0	5	0	4	1	0	3	0	3	3	0	0	0	0	3	0	0	0	0	0	0	0	3	0	5	5	0	0	4	0	3	0	0	0	0
2014-08-21	065	v84	34	5	kinondoni	2	1	3	2	3	3	6	0	2	6	3	5	6	6	0	6	6	6	4	0	3	3	3	2	6	6	4	4	4	4	5	2	1	3	0	0	3	2	2	4	3	0	2	2
2014-08-25	066	u23	44	1	ilala	2	1	3	3	4	6	6	6	0	4	3	4	6	6	4	5	4	4	4	0	4	4	0	0	5	4	1	6	6	0	1	1	3	4	4	0	2	3	3	3	4	2	4	2
2014-08-22	067	u40	30	1	temeke	2	2	3	3	5	4	4	0	0	3	0	0	3	3	0	3	4	3	0	0	3	3	0	2	3	3	3	3	3	3	3	2	1	0	0	0	0	0	0	0	0	0	0	0
2014-08-22	068	u44	45	6	kinondoni	2	1	3	1	1	0	0	0	0	0	3	0	3	0	0	0	0	0	0	0	1	0	0	2	0	3	0	0	4	0	0	1	0	0	0	0	0	1	0	0	0	0	0	0
2014-08-26	069	u34	34	1	kinondoni	2	1	1	1	4	3	0	0	0	0	3	0	1	0	0	5	3	3	0	0	4	1	0	1	0	2	0	0	0	0	0	3	3	0	0	0	1	4	1	3	1	0	4	6
2014-08-27	070	v100	29	1	ilala	2	2	2	3	2	1	0	0	0	0	1	0	0	0	0	0	0	0	0	0	0	0	0	0	0	0	0	0	0	0	0	1	2	0	0	0	0	1	0	0	0	0	1	1
2014-08-25	071	u27	24	3	kinondoni	2	1	3	3	4	3	6	6	0	0	3	0	4	4	0	0	0	0	0	0	0	0	0	5	0	6	6	0	3	1	1	0	0	5	1	1	1	3	0	3	2	0	0	1
2014-08-26	072	v33	32	3	kinondoni	2	1	2	1	3	4	0	1	0	5	0	0	0	0	0	0	0	0	0	0	0	0	0	0	0	0	0	0	4	0	0	3	3	0	2	0	2	1	1	0	0	0	0	0
2014-08-26	073	v29	41	1	temeke	2	1	1	1	2	1	4	4	1	0	4	1	1	0	0	1	0	1	0	1	1	0	0	3	0	0	0	0	2	0	0	1	2	2	3	0	1	2	2	1	0	0	0	1
2014-08-26	074	w3	22	1	kinondoni	2	2	3	3	0	0	3	0	0	0	3	0	0	0	0	0	5	0	0	0	0	0	0	0	0	6	0	0	2	0	0	0	0	1	0	0	0	2	0	0	0	0	0	0
2014-08-26	075	v32	40	1	temeke	2	1	1	1	2	1	3	2	1	2	3	1	0	0	0	0	1	0	0	1	1	0	0	2	0	0	2	1	0	1	0	2	1	0	1	2	1	3	1	0	1	0	0	1
2014-08-26	076	v31	37	4	kinondoni	2	1	3	1	2	2	2	1	0	2	1	0	1	1	0	0	0	1	0	0	1	0	1	2	0	1	0	0	1	1	1	2	1	1	0	0	1	2	0	2	1	0	0	1
2014-08-26	077	v28	43	2	temeke	3	1	3	1	3	1	0	1	1	3	3	0	0	0	0	2	0	1	0	0	0	0	0	3	0	4	0	0	3	0	0	1	0	0	0	0	2	2	0	0	0	0	1	0
2014-08-27	078	v101	35	5	temeke	3	2	3	2	3	0	6	6	1	3	4	4	1	2	0	2	2	6	3	1	1	2	0	1	4	1	0	0	6	0	0	4	1	6	6	0	0	6	3	0	1	0	1	3
2014-08-28	079	u38	44	3	temeke	3	2	3	2	4	3	2	3	0	0	0	0	0	0	0	0	0	0	0	0	0	2	3	1	0	0	0	0	0	0	0	2	1	1	1	0	0	0	0	0	0	0	0	0
2014-08-28	080	v6	35	1	ilala	2	1	3	1	3	3	6	6	2	2	0	0	1	0	0	3	0	2	0	0	2	0	0	2	0	3	0	0	0	0	0	1	2	4	3	0	0	0	0	0	0	0	2	0
2014-08-28	081	u39	28	2	kinondoni	3	2	3	3	4	3	5	0	0	3	2	0	2	0	0	0	1	0	0	0	0	0	0	2	0	0	0	0	0	0	0	2	1	3	0	0	0	0	0	2	0	0	0	1
2014-09-02	082	v124	24	1	temeke	2	1	3	1	2	3	3	4	0	3	2	0	1	0	0	3	1	0	1	0	1	0	0	1	0	1	0	0	0	0	0	1	3	4	3	1	1	1	0	0	0	0	0	0
2014-09-02	083	w120	27	3	temeke	2	2	1	1	4	4	5	6	4	4	1	2	4	0	0	0	0	0	0	0	0	0	0	4	0	3	0	0	0	0	0	3	3	4	4	4	5	2	1	3	0	0	3	1
2014-09-04	084	w124	35	2	ilala	2	1	2	1	4	3	6	6	0	3	4	2	2	0	0	5	6	4	2	0	0	1	0	3	3	0	0	0	4	0	0	3	4	3	6	2	1	4	1	1	1	0	2	0
2014-08-28	085	w18	23	1	kinondoni	2	1	3	1	2	3	0	0	0	0	3	0	0	0	0	0	0	0	0	0	0	0	0	2	0	0	0	0	0	0	0	2	3	0	0	2	1	2	0	1	1	0	0	1
2014-08-28	086	w17	24	1	kinondoni	2	1	3	1	3	2	0	0	0	0	3	0	0	1	0	0	0	0	0	0	0	0	0	1	0	0	0	0	2	0	0	3	1	0	0	0	0	2	0	0	2	0	0	0
2014-08-28	087	v59	27	1	kinondoni	3	1	3	1	1	2	6	6	0	2	2	0	0	0	0	0	0	0	0	0	0	0	0	2	0	4	0	0	0	0	0	2	1	4	3	0	4	3	0	0	0	0	0	0
2014-08-28	088	v127	40	3	ilala	3	1	3	1	2	1	4	3	0	0	2	0	1	0	0	0	0	0	0	0	0	0	0	3	0	0	0	0	0	0	0	1	0	0	1	0	0	2	0	0	0	0	0	0
2014-08-28	089	v128	40	1	kinondoni	2	2	3	1	3	4	4	4	0	3	2	0	0	0	0	0	0	0	0	0	0	0	0	3	0	4	0	3	4	0	0	1	2	3	2	0	3	1	0	0	0	0	0	0
2014-08-28	090	v129	30	3	temeke	2	2	3	1	2	1	0	0	0	0	0	2	0	0	0	0	0	0	0	0	0	0	0	2	0	1	0	0	0	0	0	2	3	1	2	2	1	2	2	0	0	0	0	0
2014-09-04	091	v67	34	1	ilala	1	1	3	1	6	6	4	6	0	0	4	0	0	0	0	4	6	6	0	0	0	0	0	5	0	0	0	0	0	0	0	6	5	5	5	0	0	4	0	0	0	0	3	0
2014-09-03	092	w32	28	1	temeke	2	1	3	1	4	5	0	4	0	2	0	2	2	3	0	0	2	1	0	0	0	3	0	1	3	1	0	0	1	0	0	3	3	1	3	0	1	0	0	1	1	0	1	1
2014-08-29	093	v48	35	1	ilala	2	1	3	1	2	1	0	3	0	0	2	0	0	0	0	0	0	0	0	0	0	0	0	6	0	4	0	0	3	0	0	3	4	1	5	0	0	4	3	0	0	0	0	1
2014-08-29	094	v50	25	1	ilala	2	2	1	3	1	3	0	4	0	3	0	0	3	2	0	4	2	4	3	0	3	0	0	0	0	6	6	2	0	2	4	2	3	0	4	0	3	0	0	3	2	0	3	1
2014-08-29	095	v131	31	1	kinondoni	2	1	1	1	3	0	4	4	0	0	0	0	0	0	0	0	0	0	0	0	0	0	0	3	0	0	3	0	0	0	0	1	0	4	3	1	1	1	0	1	0	0	1	1
2014-09-02	096	w58	33	1	ilala	2	2	3	1	3	2	0	3	0	4	0	2	0	2	0	1	0	0	0	0	1	0	0	2	0	4	2	0	3	0	3	1	1	0	3	0	2	0	2	0	1	0	1	0
2014-08-29	097	v46	32	1	ilala	2	1	1	1	2	6	6	1	0	0	4	0	2	2	0	1	1	2	0	1	1	0	0	3	0	0	0	0	1	0	0	4	4	0	0	3	0	1	0	0	1	0	1	1
2014-08-29	098	v97	24	1	kinondoni	4	2	2	3	3	4	0	2	0	0	3	0	0	0	0	0	0	0	0	0	0	0	0	0	0	3	0	3	3	0	0	6	4	2	3	0	2	6	0	0	0	0	0	0
2014-08-29	099	v49	36	1	kinondoni	2	1	3	3	2	0	0	2	0	0	0	0	0	0	0	0	0	1	0	0	0	0	0	0	0	0	0	0	0	0	1	1	0	0	3	0	0	2	0	0	0	0	0	4
2014-08-28	100	u42	32	3	ilala	5	2	1	2	5	5	4	5	3	4	3	2	3	2	0	3	3	3	3	2	3	2	0	0	2	3	1	0	2	0	0	3	3	2	2	1	2	1	0	2	2	0	2	2
2014-09-01	101	w76	34	1	ilala	3	2	3	2	3	4	2	0	1	3	4	1	3	1	0	0	0	4	0	0	1	0	0	3	3	4	0	0	0	0	0	2	3	1	4	2	4	3	4	3	1	2	0	0
2014-08-28	102	v58	26	5	ilala	2	1	2	3	2	1	0	5	0	1	1	0	0	0	0	0	0	0	0	0	0	0	0	1	0	0	0	0	0	0	0	3	2	0	0	1	1	2	1	0	0	0	1	0
2014-08-28	103	u37	29	6	ilala	2	2	1	1	4	4	6	6	0	0	3	0	0	0	0	0	3	0	0	0	0	0	0	0	0	0	0	0	0	0	0	3	3	4	4	1	1	4	3	1	1	0	2	1
2014-08-28	104	u45	32	1	ilala	2	2	1	1	2	0	0	2	1	3	0	0	2	1	0	0	6	4	2	1	0	1	0	4	6	0	0	0	0	0	0	4	0	0	2	1	1	1	0	0	0	0	0	6
2014-09-01	105	w75	23	1	ilala	2	1	1	2	2	3	4	3	3	3	2	0	2	0	0	0	0	0	0	0	0	0	0	2	0	0	0	0	1	1	3	0	1	1	2	0	2	0	0	0	0	0	0	0
2014-09-02	106	v61	19	1	temeke	3	2	1	2	6	4	6	6	3	0	3	3	4	2	0	3	0	6	4	0	0	0	1	3	3	3	0	2	6	0	3	3	3	4	4	2	0	2	1	2	1	0	1	2
2014-09-02	107	v126	39	1	kinondoni	5	1	1	2	3	3	4	6	0	0	1	0	3	3	0	2	0	2	0	0	0	0	0	0	0	2	0	0	0	0	0	1	3	6	4	2	0	3	0	3	2	0	1	0
2014-09-04	108	v20	36	1	kinondoni	2	1	3	2	0	0	6	0	0	3	0	0	0	0	0	0	3	0	0	0	0	0	0	3	0	0	0	0	0	0	0	0	0	3	0	0	0	0	2	0	0	0	0	0
2014-09-02	109	v29	30	2	temeke	3	1	3	1	2	3	4	5	5	2	2	3	0	3	3	0	4	1	0	0	0	1	1	0	3	2	0	0	2	0	0	1	0	3	3	1	1	2	0	3	3	0	2	1
2014-09-02	110	w121	36	4	kinondoni	4	1	2	1	2	1	0	0	0	0	1	0	0	0	0	0	0	0	0	0	0	0	0	2	0	0	0	0	0	0	0	3	2	2	1	0	0	2	0	0	0	0	0	0
2014-09-03	111	w33	47	3	kinondoni	2	1	1	1	0	0	0	0	1	0	0	0	0	0	0	0	0	0	0	0	0	0	0	0	0	0	3	0	1	0	0	0	3	0	2	0	0	0	0	0	0	0	0	0
2014-09-03	112	w141	33	1	ilala	3	1	2	1	2	1	2	2	2	1	3	0	0	0	0	0	0	0	0	0	0	0	0	0	0	0	0	0	0	0	0	3	3	3	3	3	2	4	0	0	0	0	0	0
2014-09-03	113	w23	34	6	ilala	3	2	3	1	3	0	0	0	0	0	0	0	0	0	0	0	0	0	0	0	0	0	0	0	0	0	0	0	0	0	0	2	0	0	0	0	0	0	0	0	0	0	0	0
2014-09-03	114	w21	22	2	kinondoni	2	1	3	3	0	1	0	0	1	0	1	0	0	1	0	1	1	0	0	0	0	0	1	0	1	0	0	1	0	0	0	1	1	0	0	0	1	1	0	0	0	0	1	1
2014-09-03	115	w22	34	1	kinondoni	3	2	1	2	1	3	4	3	0	3	3	0	4	0	0	4	3	3	0	0	3	0	0	3	3	0	0	0	0	0	0	0	0	0	0	0	0	0	0	0	0	0	2	0
2014-09-03	116	v55	26	1	ilala	2	1	1	3	6	6	6	3	0	1	1	2	2	1	0	6	6	0	2	0	0	3	0	2	3	1	0	0	0	0	0	1	0	6	2	1	2	1	1	2	2	0	6	6
2014-09-01	117	v41	53	3	kinondoni	2	1	1	1	2	0	3	0	0	0	4	0	0	0	0	0	0	0	0	0	0	0	2	0	0	0	0	0	4	0	0	0	0	0	0	0	0	2	0	0	0	0	0	0
2014-09-01	118	w100	38	2	ilala	2	1	3	1	1	1	0	0	0	1	2	0	0	0	0	0	0	0	0	0	0	0	0	2	0	0	0	0	0	0	0	3	3	0	0	0	2	2	1	0	0	0	0	1
2014-09-04	119	v4	32	1	ilala	2	2	2	1	0	1	2	0	0	1	0	0	0	0	0	0	0	0	0	0	0	0	0	0	0	0	0	0	0	0	0	0	1	0	0	0	0	0	0	0	0	0	0	0
2014-09-04	120	v27	38	1	kinondoni	2	1	3	2	0	4	6	3	3	2	3	2	2	1	0	3	0	0	0	0	0	0	0	0	0	0	0	0	0	0	0	0	5	6	4	4	0	4	1	0	0	0	0	0
2014-09-04	121	v19	35	1	temeke	3	1	3	2	6	4	0	2	1	1	1	1	4	1	0	0	0	4	1	0	1	0	0	0	0	0	0	0	0	0	0	3	2	0	0	0	0	0	0	0	0	0	0	0
2014-09-04	122	v65	42	1	kinondoni	3	2	3	3	3	3	4	6	3	0	2	3	5	3	3	0	6	0	0	0	0	3	0	0	3	0	0	0	0	0	0	4	4	6	5	1	0	4	3	4	3	4	0	4
2014-09-04	123	v64	44	2	ilala	3	1	3	1	6	6	6	6	5	4	3	6	6	6	6	6	6	4	4	3	4	0	0	0	5	4	1	0	0	3	1	6	6	6	6	3	3	4	6	6	6	6	6	4
2014-09-04	124	v121	31	5	temeke	2	1	3	1	3	0	6	0	0	1	0	0	0	0	0	1	3	0	0	0	0	0	0	3	4	6	0	0	0	3	1	4	0	6	2	0	0	0	0	3	2	0	4	0
2014-09-04	125	v123	30	1	temeke	2	1	1	1	2	0	1	2	2	0	0	0	0	2	0	1	3	3	2	0	0	0	0	0	0	0	0	0	2	0	0	1	0	1	2	0	0	2	1	1	1	0	1	1
2014-09-04	126	w1	34	5	temeke	2	2	3	1	3	0	0	3	1	1	0	0	0	0	0	0	0	0	0	0	2	0	0	0	0	0	0	0	1	0	0	1	0	0	0	0	0	0	0	0	0	0	1	0
2014-09-04	127	w2	26	5	kinondoni	2	1	3	3	6	3	5	4	6	4	3	0	0	0	0	3	0	0	0	0	3	3	0	0	0	3	0	0	0	0	0	5	4	6	5	4	2	3	0	0	0	0	1	0
2014-09-04	128	v5	23	1	ilala	3	2	3	2	3	0	1	2	3	3	4	4	4	0	0	3	2	2	0	0	0	0	0	0	0	0	0	0	0	0	0	4	2	5	1	3	0	2	2	3	0	0	2	1
2014-09-03	129	v56	25	1	ilala	3	1	2	3	0	0	3	0	0	1	0	0	0	0	0	0	0	0	0	0	0	0	1	0	0	0	0	0	0	0	0	0	0	0	1	0	0	0	0	0	0	0	0	0
2014-09-03	130	w59	27	1	ilala	2	1	1	1	4	0	0	0	0	1	0	0	5	0	0	0	6	0	0	0	0	0	0	5	0	0	0	0	4	0	0	0	0	0	0	0	3	0	0	6	0	0	0	0
2014-09-03	131	w71	27	1	kinondoni	2	1	3	1	6	4	0	0	0	0	0	0	0	0	0	0	0	0	0	0	0	0	0	5	0	1	0	0	0	0	0	6	3	0	0	0	0	1	0	0	0	0	0	1
2014-09-03	132	w83	33	2	temeke	2	1	1	1	0	3	6	4	0	0	3	0	0	0	0	4	4	0	0	0	0	0	0	0	0	0	0	0	2	0	0	0	2	6	1	0	0	2	0	2	1	0	4	3
2014-09-04	133	w4	34	1	kinondoni	3	2	2	1	4	4	5	0	2	3	4	1	0	1	0	3	0	4	3	0	1	0	0	3	3	4	3	0	3	0	3	3	3	4	0	1	3	2	1	1	1	0	1	0
2014-09-04	134	w115	35	3	temeke	2	1	1	1	4	4	0	3	4	0	0	0	0	0	0	0	0	0	0	0	0	0	0	0	0	0	2	0	0	0	0	2	1	0	1	0	0	0	0	0	0	0	0	0
2014-09-04	135	v122	32	1	kinondoni	2	1	1	1	0	0	1	0	0	0	0	0	0	0	0	0	0	0	0	0	0	0	0	0	0	0	0	0	0	0	0	0	0	0	0	0	0	0	0	0	0	0	0	0
2014-09-04	136	w114	36	6	temeke	2	2	1	1	0	0	0	0	0	0	3	0	0	0	0	0	0	0	0	0	0	0	0	0	0	0	0	0	0	0	0	0	0	0	0	0	0	1	0	0	0	0	0	0
2014-09-08	137	v44	28	1	kinondoni	2	1	1	1	2	1	1	1	0	2	0	0	0	0	0	0	0	0	0	0	0	0	0	0	0	3	0	0	2	0	0	1	1	3	3	1	0	0	2	1	0	0	0	0
2014-09-04	138	w11	20	1	temeke	3	1	2	1	6	6	0	4	0	2	3	0	0	1	0	1	0	6	0	0	0	0	0	3	0	1	0	0	4	0	0	6	3	0	3	0	2	4	0	0	0	0	0	0
2014-09-04	139	w12	28	1	ilala	1	2	1	1	0	0	1	1	0	2	0	2	0	2	0	4	2	4	0	0	0	0	0	1	0	3	0	0	3	0	4	1	0	0	0	0	0	0	0	2	1	0	4	2
2014-09-04	140	w13	33	1	ilala	2	2	3	3	1	0	6	6	0	0	0	0	3	3	0	2	0	2	0	0	2	0	0	3	0	2	0	0	3	2	0	1	0	6	6	0	0	0	0	4	3	0	3	4
2014-09-04	141	v82	24	1	ilala	2	1	3	1	2	0	1	2	0	0	2	3	2	1	1	3	0	2	1	0	1	4	0	2	0	0	0	0	2	0	0	2	1	1	2	1	1	2	3	3	1	1	1	0
2014-09-04	142	v102	20	1	temeke	2	1	2	1	0	0	0	0	0	0	0	0	0	0	0	0	0	0	0	0	0	0	0	0	0	0	0	0	0	0	0	0	0	0	0	0	0	0	0	0	0	0	1	0
2014-09-04	143	v71	41	6	ilala	2	1	2	2	2	0	0	0	1	0	1	0	0	1	0	0	0	0	0	0	0	0	0	0	0	2	0	0	0	0	0	0	0	0	0	0	0	2	0	0	0	0	0	0
2014-09-08	144	w20	33	1	ilala	2	1	2	3	3	2	6	1	1	2	3	0	1	1	0	0	0	0	1	0	0	0	0	0	0	2	1	0	0	0	0	3	4	3	0	0	2	2	0	0	0	0	0	0
2014-09-04	145	w10	23	1	kinondoni	3	2	3	1	2	0	0	0	0	0	3	0	0	0	0	0	0	0	0	0	0	0	0	0	0	0	0	0	0	0	0	0	0	0	0	0	0	0	0	0	0	0	0	0
2014-09-04	146	w9	23	1	ilala	3	1	1	1	0	0	0	0	0	0	0	0	0	0	0	0	0	0	0	0	0	0	0	0	0	0	0	0	0	0	0	0	0	0	1	0	0	0	0	0	0	0	0	0
2014-09-04	147	w8	22	1	ilala	1	1	3	1	1	0	3	3	0	0	0	0	0	0	0	0	0	0	0	0	0	0	0	0	0	2	0	0	0	0	0	2	1	2	3	0	0	0	0	0	0	0	3	0
2014-09-04	148	w7	25	4	kinondoni	2	1	2	1	0	0	0	0	1	0	3	1	0	0	0	0	1	0	0	0	0	0	0	4	0	3	0	0	4	0	0	0	0	0	3	0	3	2	0	0	0	0	0	0
2014-09-04	149	w6	36	5	ilala	2	1	1	1	0	0	0	0	0	0	6	0	0	0	0	0	0	0	0	0	0	0	0	0	0	0	0	0	0	0	0	0	0	0	0	0	0	6	0	0	0	0	0	0
2014-09-04	150	w5	20	1	ilala	1	1	1	1	0	1	0	0	0	0	0	0	0	0	0	0	0	0	0	0	0	0	0	1	0	0	0	0	0	0	0	0	2	0	0	0	0	0	0	0	0	0	0	0
2014-09-08	151	w134	27	3	temeke	2	1	3	1	0	1	0	0	0	0	0	0	0	0	0	0	0	0	0	0	0	0	0	0	0	0	0	0	0	0	0	0	1	0	0	0	0	0	0	0	0	0	0	0
2014-09-08	152	w135	27	1	temeke	2	1	3	3	1	0	4	3	1	0	3	0	0	0	0	0	0	0	0	0	0	0	0	1	0	2	1	0	0	0	0	1	0	4	3	1	1	1	0	0	0	0	0	0
2014-09-08	153	w140	24	1	kinondoni	2	1	1	2	0	0	0	0	0	0	0	0	0	0	0	0	0	0	0	0	0	0	0	0	0	0	0	0	0	0	0	2	3	4	0	2	2	3	1	4	0	0	4	0
2014-09-08	154	w19	29	1	ilala	3	1	3	1	5	3	3	0	0	3	0	0	0	0	0	0	0	0	0	0	0	0	0	0	0	0	0	0	0	0	0	4	3	3	0	0	2	0	2	0	0	0	2	0
2014-09-05	155	v89	20	1	temeke	3	1	1	3	2	1	6	6	3	5	6	2	0	0	0	6	6	6	0	0	6	0	4	6	6	3	4	6	6	6	5	1	3	5	3	1	6	5	3	1	2	1	6	6
2014-09-05	156	v107	29	1	temeke	1	1	3	3	4	0	0	0	0	0	0	0	0	1	0	0	0	0	0	0	0	0	1	1	1	0	0	0	0	0	0	3	2	1	1	0	0	0	1	2	0	0	1	2
2014-09-05	157	v22	32	1	temeke	2	1	3	1	3	3	0	6	3	3	0	2	4	0	0	0	0	4	0	0	0	0	0	3	0	5	0	0	0	0	0	0	2	0	3	2	3	0	2	3	0	0	0	0
2014-09-05	158	v95	28	5	kinondoni	2	1	2	1	3	2	0	0	0	0	1	0	0	0	0	0	0	0	0	0	0	0	0	1	0	0	0	0	0	0	0	3	2	0	0	0	0	1	0	0	0	0	0	0
2014-09-05	159	v34	18	1	temeke	2	1	3	3	3	2	4	4	0	1	0	1	3	2	0	3	1	1	2	0	1	2	0	0	0	3	2	0	0	1	1	2	0	3	1	0	1	1	1	1	1	0	3	1
2014-09-05	160	v18	29	1	temeke	2	1	3	1	6	4	0	0	1	0	2	0	1	1	0	0	0	3	0	0	2	1	0	3	0	0	0	0	0	0	0	6	3	1	0	0	0	0	0	0	0	0	0	1
2014-09-05	161	v96	24	1	temeke	1	2	1	3	0	0	4	0	0	0	5	0	0	0	0	0	0	0	0	0	0	0	0	0	0	0	0	0	0	0	0	0	0	3	0	0	0	4	0	0	0	0	0	0
2014-09-05	162	v106	29	5	temeke	2	1	1	3	0	3	0	1	0	0	0	0	0	0	0	0	2	0	0	0	2	0	0	0	0	0	0	0	0	0	3	0	0	2	0	0	0	0	2	0	0	0	1	0
2014-09-05	163	v88	38	1	kinondoni	2	1	3	1	5	3	6	5	2	0	5	2	0	2	0	0	0	0	0	0	0	0	0	0	4	0	3	0	0	0	0	4	5	6	5	1	1	4	2	1	1	1	3	3
2014-09-08	164	w133	23	6	temeke	3	1	1	2	1	2	6	5	2	1	1	1	1	0	0	2	2	0	0	0	0	0	0	0	1	3	0	0	0	0	0	3	1	4	3	1	0	2	1	2	0	0	3	2
2014-09-08	165	V109	23	1	temeke	3	1	2	1	2	1	0	0	0	0	1	0	0	0	0	0	0	0	0	0	0	0	0	1	0	0	0	0	0	0	0	0	1	0	0	1	0	2	0	0	0	0	0	0
2014-09-08	166	v21	28	3	kinondoni	2	1	3	1	3	1	0	0	2	0	2	0	0	0	0	0	0	0	0	0	0	0	0	0	0	0	0	0	0	0	0	2	0	0	0	0	0	1	0	0	0	0	0	0
2014-09-08	167	v111	26	5	ilala	2	1	1	3	3	2	6	5	3	1	0	1	0	0	0	0	0	0	0	0	0	0	0	0	0	0	0	2	0	0	0	3	1	6	5	2	0	1	1	0	0	0	0	2
2014-09-08	168	w56	35	1	ilala	2	1	3	1	0	0	0	2	0	0	0	0	0	0	0	0	0	0	0	0	0	0	0	0	0	0	0	0	0	0	0	0	0	0	0	0	0	0	0	0	0	0	0	0
2014-09-08	169	w55	35	1	kinondoni	4	2	3	1	0	0	0	0	0	0	3	0	0	0	0	0	0	0	0	0	0	0	0	2	0	0	1	0	0	0	0	3	2	0	0	2	1	1	0	0	0	0	0	0
2014-09-08	170	v39	35	6	ilala	2	1	3	1	3	2	0	0	0	0	0	0	0	0	0	0	0	0	0	0	0	0	0	2	0	0	0	0	0	0	0	2	2	0	0	0	0	0	0	0	0	0	0	0
2014-09-08	171	v110	36	1	temeke	2	1	1	2	1	0	0	0	0	0	1	0	0	0	0	0	0	0	0	0	0	0	0	0	0	0	0	0	0	0	0	2	1	0	0	1	0	3	0	0	0	0	0	0
2014-09-08	172	w61	35	5	ilala	2	1	2	1	0	0	0	0	1	0	0	0	0	0	0	0	0	0	0	0	0	0	0	0	0	0	1	0	0	0	0	1	0	0	0	1	0	0	0	0	0	0	0	0
2014-09-08	173	w63	33	6	kinondoni	2	1	3	1	0	0	0	0	0	0	0	0	0	0	0	0	0	0	0	0	0	0	0	0	0	0	0	0	0	0	0	3	0	0	0	0	0	0	0	0	0	0	0	0
2014-09-08	174	w66	24	1	ilala	2	1	3	1	1	0	1	0	0	0	1	0	0	0	0	0	0	0	0	0	0	0	0	2	0	0	0	0	0	0	0	2	1	0	0	0	0	2	0	0	0	0	0	0
2014-09-09	175	w50	36	5	kinondoni	3	2	2	1	6	6	6	6	3	3	3	4	4	3	2	1	4	6	2	3	3	0	0	4	3	3	0	0	2	0	0	6	6	5	5	3	4	3	3	4	2	1	1	4
2014-09-09	176	v26	32	2	ilala	3	2	1	1	6	1	0	1	0	0	6	0	0	0	0	0	0	0	0	0	0	0	0	5	0	3	0	0	1	0	0	6	1	0	1	0	0	6	0	0	1	0	0	0
2014-09-09	177	w49	33	5	kinondoni	2	1	1	1	3	0	0	0	0	0	0	0	0	0	0	0	2	0	0	0	0	0	0	0	0	0	0	0	0	0	0	2	0	0	0	1	1	0	0	0	1	0	0	0
2014-09-09	178	v2	31	6	kinondoni	2	1	3	1	6	4	3	3	0	0	3	0	0	0	0	0	0	0	0	0	1	0	0	0	0	0	0	0	3	0	0	5	3	3	3	0	0	2	0	1	0	0	0	0
2014-09-10	179	v7	45	6	kinondoni	2	1	3	2	4	0	0	0	0	3	0	0	0	0	0	2	0	0	0	0	0	0	0	0	0	2	0	0	0	0	1	4	0	0	0	0	1	0	0	0	0	0	1	0
2014-09-10	180	v3	32	3	temeke	2	1	3	2	5	4	5	4	0	3	0	5	5	4	0	4	4	6	4	4	4	4	0	0	4	3	4	0	4	0	3	3	3	4	3	1	2	0	4	3	3	0	3	2
2014-09-09	181	v80	22	1	kinondoni	3	2	3	2	6	5	6	6	0	0	6	0	3	1	0	0	5	6	0	0	0	4	0	5	6	4	0	0	6	0	0	6	6	6	6	0	1	6	0	3	1	0	2	3
2014-09-11	182	w45	37	3	ilala	2	1	3	1	0	4	6	1	4	6	5	1	0	3	0	0	3	2	3	0	1	1	0	2	0	0	0	0	0	0	0	0	3	4	0	4	3	4	0	5	0	0	3	0
2014-09-10	183	v17	34	1	ilala	2	1	1	1	2	0	0	0	0	0	0	0	0	0	0	0	0	0	0	0	0	0	0	0	0	0	0	0	0	0	0	3	1	0	0	0	0	0	0	0	0	0	0	0
2014-09-10	184	v8	36	1	ilala	2	2	3	1	2	1	0	0	2	1	1	0	0	0	0	0	0	0	3	0	0	0	0	1	0	0	0	0	0	0	1	3	1	0	0	1	0	2	0	0	0	0	0	0
2014-09-10	185	w16	43	2	ilala	2	1	3	1	2	0	0	0	1	0	2	0	0	0	0	0	0	0	0	0	0	0	0	0	0	0	0	0	0	0	0	3	1	0	0	0	0	4	0	0	0	0	0	0
2014-09-10	186	v66	32	1	temeke	3	1	3	1	6	4	0	0	0	0	0	0	0	0	0	0	6	0	1	0	0	0	0	3	0	0	0	0	2	0	0	6	2	0	0	0	0	0	0	0	0	0	0	0
2014-09-10	187	w93	29	5	ilala	2	2	1	1	5	6	5	6	0	3	4	3	3	1	0	1	3	4	0	0	1	1	1	2	6	3	2	0	3	2	2	4	5	3	4	0	2	4	4	4	0	0	0	0
2014-09-10	188	w14	28	1	temeke	2	1	1	3	3	2	0	0	0	0	4	0	0	0	0	0	0	0	0	0	0	0	0	2	0	0	0	0	0	0	0	3	0	0	0	0	0	3	0	0	0	0	0	0
2014-09-11	189	w24	30	5	ilala	2	1	2	1	2	2	3	5	0	0	3	0	0	0	0	0	0	0	0	0	0	0	0	0	0	0	0	0	0	0	0	0	1	1	3	0	0	1	0	1	1	0	0	0
2014-09-09	190	w101	39	1	kinondoni	2	1	1	1	0	0	0	1	0	0	0	0	0	0	0	0	0	0	0	0	0	0	0	0	0	0	0	0	0	0	0	0	0	0	0	0	0	0	0	0	0	0	0	0
2014-09-11	191	v24	20	1	ilala	2	2	2	1	2	0	0	1	0	0	0	0	0	0	0	0	0	0	0	0	0	0	0	0	0	0	0	0	0	0	0	1	0	0	0	0	0	0	0	0	0	0	0	0
2014-09-10	192	w94	32	1	kinondoni	3	1	3	2	0	2	0	1	3	0	3	0	0	0	0	0	0	0	0	0	0	0	0	1	0	0	0	0	0	0	0	0	0	0	3	1	2	0	0	1	0	0	0	0
2014-09-10	193	v99	26	1	kinondoni	3	2	1	2	0	0	0	0	3	3	0	0	0	0	0	0	0	0	0	0	0	0	0	0	0	0	0	0	1	0	0	0	2	0	0	2	3	0	0	1	1	0	0	0
2014-09-10	194	w15	29	1	temeke	2	1	3	1	2	0	1	0	1	1	0	0	0	0	0	1	0	0	0	0	0	0	0	0	0	0	0	0	0	0	0	0	0	0	0	0	0	2	0	0	0	0	2	1
2014-09-09	195	w102	40	1	kinondoni	3	1	2	1	2	0	3	0	0	1	4	0	0	0	0	0	0	0	0	0	0	0	0	2	0	0	0	0	0	0	0	0	0	0	0	0	0	2	0	0	0	0	0	0
2014-09-09	196	v1	27	1	temeke	1	1	1	3	3	2	3	0	0	0	0	0	0	0	0	0	0	0	0	0	0	0	0	0	0	0	0	0	0	0	0	1	2	0	0	1	0	0	0	0	0	0	0	0
2014-09-09	197	v125	34	1	temeke	2	2	3	1	0	0	0	0	0	0	0	0	0	0	0	0	0	0	0	0	0	0	0	0	0	0	0	0	0	0	0	0	0	0	0	0	0	0	0	0	0	0	0	0
2014-09-09	198	w99	30	1	ilala	2	1	1	3	3	2	4	3	2	0	0	0	1	0	0	0	0	0	0	0	0	0	0	2	0	0	0	0	0	0	0	0	1	0	6	1	6	3	1	1	4	0	0	0
2014-09-09	199	v81	28	1	kinondoni	3	2	1	2	3	2	0	0	2	0	0	0	0	0	0	0	5	0	0	0	0	0	0	0	0	0	0	0	0	0	0	2	0	0	0	1	0	0	0	0	0	0	0	4
2014-09-10	200	v47	32	1	temeke	2	1	3	1	6	6	5	5	5	4	4	4	4	3	0	3	3	3	1	0	1	0	0	5	0	3	3	0	3	0	3	6	6	5	5	4	4	3	3	3	2	0	4	3
2014-09-10	201	v112	42	3	kinondoni	2	1	3	1	6	5	4	0	4	3	3	1	3	1	0	1	3	3	3	1	0	1	0	1	2	6	0	0	3	0	0	6	5	5	0	5	4	5	3	4	0	0	0	0
2014-09-11	202	w46	42	1	kinondoni	3	1	2	1	3	2	0	3	0	0	0	0	0	2	0	0	0	0	0	0	1	1	0	0	0	1	0	0	0	0	0	1	1	2	2	1	0	0	0	1	1	0	1	0
2014-09-12	203	v120	35	1	ilala	1	1	1	1	2	1	3	3	0	0	0	0	0	0	0	0	0	0	0	0	0	0	0	0	0	0	0	0	0	0	0	2	1	4	5	0	0	2	1	0	1	0	0	0
2014-09-15	204	v38	33	1	temeke	2	1	3	2	1	3	1	1	1	0	0	0	1	0	0	0	0	1	0	0	0	0	0	1	0	0	0	0	0	0	0	0	0	0	0	0	0	3	0	0	0	0	0	0
2014-09-15	205	w74	35	1	temeke	2	2	3	1	0	0	0	0	0	0	0	0	0	0	0	0	0	0	0	0	0	0	0	0	0	0	0	0	0	0	0	2	2	2	0	1	0	2	0	0	0	0	0	0
2014-09-15	206	w73	39	1	temeke	2	1	3	2	0	0	0	0	2	1	3	0	0	0	0	0	0	0	0	0	0	0	0	0	0	0	0	0	0	0	0	0	0	0	0	0	0	0	0	1	0	0	0	0
2014-09-15	207	v37	40	1	kinondoni	3	2	3	1	0	0	0	0	0	0	3	0	0	0	0	0	0	0	0	0	0	0	0	0	0	0	0	0	0	0	0	0	0	0	0	0	0	1	0	0	0	0	0	0
2014-09-15	208	v90	27	5	kinondoni	3	1	1	2	0	0	0	0	0	0	5	0	0	0	0	0	0	0	0	0	0	0	0	4	0	5	0	0	0	0	0	0	0	0	0	0	0	6	0	0	0	0	0	0
2014-09-16	209	v135	24	5	temeke	1	1	3	3	0	4	6	2	0	0	0	4	0	1	0	1	1	0	0	0	1	0	0	2	1	2	0	0	0	0	0	3	3	3	1	1	2	1	1	0	0	0	2	1
2014-09-16	210	w159	39	1	kinondoni	3	2	3	1	4	0	0	0	0	0	0	0	0	0	0	0	0	0	0	0	0	0	0	0	0	0	0	0	0	0	0	4	0	0	0	0	1	2	0	0	0	0	0	0
2014-09-16	211	v14	22	1	ilala	2	1	3	3	2	0	3	3	2	2	2	0	0	0	0	3	0	0	0	0	0	0	0	2	0	0	0	0	0	0	0	1	1	2	2	1	0	1	0	0	0	0	1	0
2014-09-16	212	w160	32	1	kinondoni	2	1	2	1	3	3	3	3	2	3	0	0	0	0	0	3	0	0	0	0	0	0	0	2	0	0	0	0	2	0	0	2	1	2	1	1	2	0	1	1	1	0	0	0
2014-09-16	213	v133	24	5	kinondoni	2	1	3	1	0	0	6	2	3	0	3	0	0	1	0	1	0	3	2	1	2	0	0	2	0	3	3	0	3	0	3	0	3	4	3	3	0	2	1	1	0	0	2	0
2014-09-16	214	v134	31	1	temeke	2	2	3	1	0	3	2	2	0	1	3	0	0	0	0	3	0	0	0	0	0	0	0	0	0	2	0	0	0	0	0	3	4	3	3	2	1	2	1	3	0	0	3	0
2014-09-11	215	w44	40	1	kinondoni	2	1	3	1	3	1	0	0	0	0	0	0	0	0	0	0	0	0	0	0	0	0	0	1	0	0	0	0	0	0	0	2	0	0	0	0	0	1	0	0	0	0	0	0
2014-09-11	216	w43	19	5	ilala	3	1	3	3	0	0	0	0	0	0	0	0	0	0	0	0	0	0	0	0	0	0	0	0	0	0	0	0	0	0	0	0	0	0	0	0	0	0	0	0	0	0	0	0
2014-09-11	217	w42	23	5	ilala	4	2	1	1	1	1	4	3	1	0	0	0	0	0	0	0	0	0	0	0	0	0	0	0	0	6	0	0	0	0	0	2	0	5	3	2	0	0	0	2	0	0	0	0
2014-09-11	218	w41	26	5	kinondoni	2	1	1	1	0	0	0	0	0	0	0	0	0	0	0	0	0	0	0	0	0	0	0	0	0	0	0	0	0	0	0	0	0	0	0	0	0	0	0	0	0	0	0	0
2014-09-11	219	v52	24	6	temeke	1	1	3	1	3	3	2	0	0	0	0	0	0	1	0	0	0	0	0	0	0	0	0	1	0	0	0	0	1	0	0	1	2	0	1	3	0	1	1	2	0	0	0	0
2014-09-11	220	v54	24	5	ilala	2	1	3	3	0	0	0	0	0	0	0	0	0	0	0	0	0	0	0	0	0	0	0	0	0	0	0	0	0	0	0	0	0	2	0	0	1	3	0	0	0	0	0	0
2014-09-11	221	v53	36	1	ilala	2	2	1	1	1	0	0	0	0	2	0	0	0	0	0	0	3	0	0	0	1	0	0	0	3	0	0	0	0	0	0	0	0	3	0	1	0	4	0	0	0	0	0	0
2014-09-11	222	v25	30	6	kinondoni	2	1	3	1	0	0	0	0	0	0	0	0	0	0	0	0	0	0	0	0	0	0	0	0	0	0	0	0	0	0	0	2	0	0	1	0	0	3	0	0	0	0	0	0
2014-09-11	223	w48	26	5	temeke	3	2	3	1	0	0	0	0	0	0	0	0	0	0	0	0	0	0	0	0	0	0	0	0	0	0	0	0	0	0	0	0	0	3	3	0	0	5	1	1	0	0	0	1
2014-09-11	224	w47	35	5	temeke	2	1	1	1	0	0	2	0	0	0	3	0	0	0	0	0	0	0	0	0	0	0	0	0	0	2	0	0	0	0	0	0	1	0	0	0	0	3	0	0	0	0	0	0
2014-09-18	225	w158	28	1	ilala	3	2	3	1	2	0	0	0	1	0	1	0	1	1	0	1	0	0	0	0	0	0	0	2	0	0	0	0	0	0	0	3	1	2	3	2	3	3	3	3	3	0	3	0
2014-09-18	226	w157	28	1	kinondoni	2	2	3	2	0	0	0	0	0	0	0	0	0	0	0	0	0	0	0	0	0	0	0	0	0	0	0	0	0	0	1	0	0	0	0	0	0	0	0	0	0	0	0	0
2014-09-18	227	v79	38	5	ilala	3	2	3	1	1	2	3	2	0	1	1	0	1	0	0	1	2	0	0	0	1	0	0	1	0	0	0	0	0	0	0	3	1	5	5	0	3	1	0	3	0	0	0	2
2014-09-18	228	v43	40	1	ilala	2	1	3	1	3	0	4	4	3	4	3	3	3	3	0	3	3	3	0	0	3	2	0	0	1	4	0	3	3	0	1	3	0	4	3	1	3	1	2	1	1	0	2	2
2014-09-18	229	w67	32	5	temeke	2	1	3	1	1	2	2	3	3	2	3	0	0	0	0	0	0	0	0	0	0	0	0	0	0	0	0	0	0	0	0	2	2	1	2	3	3	1	1	1	1	0	1	0
2014-09-18	230	w68	25	1	ilala	2	2	3	1	1	0	0	0	0	0	0	0	0	0	0	0	0	0	0	0	0	0	0	0	0	0	0	0	0	0	0	1	2	0	3	2	1	2	1	0	0	0	0	0
2014-09-18	231	v94	43	5	temeke	2	1	3	1	3	0	4	6	0	6	4	0	0	0	0	0	0	4	0	0	0	1	0	4	0	0	0	0	0	0	0	4	0	6	6	0	6	5	3	0	0	0	0	0
2014-09-18	232	v98	40	1	kinondoni	2	1	3	1	0	0	1	3	0	1	1	1	2	0	0	0	1	1	1	0	2	0	0	1	2	6	2	2	3	0	2	2	2	0	3	0	1	0	2	2	3	0	3	2
2014-09-17	233	v40	47	1	kinondoni	2	2	1	1	3	2	0	2	0	0	3	0	0	0	0	0	0	0	0	0	0	0	0	0	0	0	0	0	0	0	0	0	0	0	0	0	0	0	0	0	0	0	0	0
2014-09-17	234	v45	32	1	kinondoni	2	2	2	1	0	0	0	0	0	0	0	0	0	0	0	0	0	0	0	0	0	0	0	0	0	0	0	0	0	0	0	3	0	0	0	0	0	4	0	0	0	0	0	0
2014-09-16	235	v104	27	1	kinondoni	3	1	3	1	0	0	0	0	0	0	0	0	0	0	0	0	0	0	0	0	0	0	0	0	0	0	0	0	0	0	0	0	0	0	0	0	0	0	0	0	0	0	0	0
2014-09-16	236	v105	37	1	temeke	2	1	3	2	0	0	0	0	0	0	0	0	0	0	0	0	0	0	0	0	0	0	0	0	0	0	0	0	0	0	0	0	0	0	0	0	0	0	0	0	0	0	0	0
2014-09-16	237	v108	30	1	temeke	2	2	1	3	3	3	5	3	0	2	2	1	2	2	0	0	0	1	0	0	0	1	0	0	0	1	0	0	2	0	0	0	0	5	2	3	4	0	0	0	0	0	0	0
2014-09-16	238	v113	34	1	kinondoni	2	2	1	1	0	0	0	0	0	0	0	0	0	2	0	0	0	0	1	0	0	0	0	0	0	0	0	0	0	0	0	0	0	0	0	0	0	0	0	0	0	0	0	0
2014-09-16	239	v114	38	5	temeke	2	1	2	2	0	1	0	0	3	0	0	2	0	0	0	3	6	0	0	0	0	0	0	0	0	0	0	0	0	0	0	0	2	4	4	0	2	2	3	1	0	0	4	4
2014-09-16	240	v115	38	6	temeke	3	2	2	1	0	0	0	0	0	0	0	0	0	0	0	0	0	0	0	0	0	0	0	0	0	0	0	0	0	0	0	0	0	0	0	0	0	0	0	0	0	0	0	0
2014-09-18	241	v103	34	6	kinondoni	2	1	3	1	0	0	0	0	2	0	4	0	0	0	0	0	0	0	0	0	0	0	0	0	0	0	0	0	0	0	0	0	0	0	0	0	0	0	0	0	0	0	0	0
2014-09-16	242	v116	45	2	kinondoni	2	1	2	1	0	3	0	0	0	3	0	0	0	0	0	0	0	0	0	0	0	0	0	0	0	0	0	0	0	0	0	0	3	3	4	3	0	4	0	0	2	0	4	0
2014-09-16	243	v117	28	1	temeke	1	1	3	1	2	0	1	0	0	2	3	0	0	0	0	0	0	0	0	0	0	0	0	0	0	0	0	0	0	0	0	0	0	0	0	0	0	1	0	0	0	0	0	0
2014-09-16	244	v118	32	1	kinondoni	2	1	3	1	0	2	3	6	0	4	4	4	0	0	0	0	3	0	0	0	0	0	0	2	0	0	0	0	0	0	0	0	0	0	0	1	0	0	0	0	0	0	3	0
2014-09-16	245	v119	34	5	ilala	3	1	3	2	4	3	6	4	3	4	4	3	2	3	0	3	2	4	4	3	2	3	0	4	4	4	4	4	5	5	5	1	2	3	3	1	3	3	1	0	1	0	2	1
2014-09-19	246	v70	39	5	ilala	2	1	3	1	4	4	5	6	5	0	5	4	0	0	0	0	0	0	0	0	0	0	0	0	0	0	0	0	0	0	0	3	3	4	5	5	0	4	3	0	0	0	0	0
2014-09-19	247	v63	40	1	temeke	2	1	2	1	0	3	0	3	4	2	1	0	0	0	0	0	0	0	0	0	0	0	0	0	0	0	0	2	2	3	2	0	2	3	3	3	1	2	0	0	0	0	0	0
2014-09-19	248	w125	38	1	kinondoni	4	2	3	1	2	1	0	2	0	0	2	0	0	0	0	0	0	0	0	0	0	0	0	2	0	0	0	1	0	0	0	1	0	1	3	1	0	2	0	0	0	0	0	0
2014-09-19	249	w123	32	2	temeke	2	1	2	1	4	4	6	5	1	3	0	0	0	0	0	0	0	0	0	0	0	0	0	1	0	0	0	0	0	0	0	3	4	3	3	1	2	2	0	0	0	0	0	0
2014-09-19	250	w122	36	2	kinondoni	3	2	2	1	0	5	4	3	0	0	5	0	0	0	0	0	0	0	0	0	0	0	0	0	0	0	0	0	0	0	0	0	4	3	3	0	0	4	0	0	0	0	0	0
2014-09-19	251	w84	23	1	kinondoni	2	1	3	1	0	1	0	0	0	0	0	0	0	0	0	0	0	0	0	0	0	0	0	1	0	0	0	0	0	0	0	4	0	0	0	0	0	0	0	0	0	0	0	0
2014-09-19	252	w130	30	6	temeke	2	2	3	1	3	0	4	4	0	1	0	0	0	2	0	0	1	0	0	0	0	0	0	0	0	0	0	0	0	0	0	3	3	2	4	1	0	1	0	3	1	0	0	0
2014-09-19	253	w131	58	2	kinondoni	3	1	5	1	0	0	0	0	0	0	0	0	0	0	0	0	0	0	0	0	0	0	0	0	0	0	0	0	0	0	0	0	0	0	0	0	0	0	0	0	0	0	0	0
2014-09-19	254	v42	34	1	kinondoni	3	1	3	1	0	2	0	0	0	0	0	0	0	0	0	0	0	0	0	0	0	0	0	0	0	0	0	0	0	0	0	3	3	0	0	0	0	1	0	2	0	0	0	0
2014-09-19	255	w85	32	1	temeke	2	2	3	1	2	0	0	1	0	0	0	0	0	0	0	0	0	0	0	0	0	0	0	1	0	0	0	0	0	0	0	4	0	2	3	0	1	2	0	1	1	0	0	0
2014-09-22	256	w119	45	3	kinondoni	3	2	3	1	0	0	4	4	4	0	4	2	4	0	0	3	0	3	0	0	0	0	0	0	0	4	2	0	4	0	0	0	0	3	2	3	0	3	0	2	0	0	2	0
2014-09-22	257	v60	21	1	kinondoni	3	1	1	1	0	0	3	3	0	0	0	0	0	0	0	0	0	0	0	0	0	0	0	0	0	0	0	0	0	0	0	2	1	3	3	1	0	3	1	1	0	0	0	0
2014-09-22	258	w118	29	1	kinondoni	3	1	3	1	0	0	0	0	0	0	0	0	0	0	0	0	0	0	0	0	0	0	0	0	0	0	0	0	0	0	0	2	2	0	0	3	0	2	0	0	0	0	0	0
2014-09-22	259	w117	32	1	ilala	3	2	3	2	4	3	3	0	0	0	0	0	0	0	0	0	0	0	0	0	0	0	0	0	0	0	0	0	0	0	0	3	3	3	3	2	1	1	2	0	0	0	0	0
2014-09-22	260	w116	32	1	ilala	3	1	3	1	3	0	0	0	0	0	0	0	0	0	0	0	0	0	0	0	0	0	0	0	0	0	0	0	0	0	0	2	1	0	3	0	0	1	0	0	0	0	0	0
2014-09-22	261	w113	32	1	kinondoni	2	2	3	1	0	0	0	0	0	0	0	0	0	0	0	0	0	0	0	0	0	0	0	0	0	0	0	0	0	0	0	0	1	1	0	0	0	0	0	0	0	0	0	0
2014-09-22	262	v57	32	1	temeke	2	2	3	1	0	0	0	0	0	0	0	0	0	0	0	0	0	0	0	0	0	0	0	0	0	0	0	0	0	0	0	3	3	4	4	3	3	3	0	0	2	0	1	2
2014-09-22	263	w112	34	1	kinondoni	2	1	1	2	2	0	0	4	0	1	0	0	0	3	0	0	0	0	0	0	0	0	0	0	1	2	3	0	0	0	0	1	0	0	0	2	0	3	2	1	0	0	3	0
2014-09-29	264	w137	32	1	temeke	3	1	2	1	3	2	5	5	2	4	3	2	1	2	0	2	2	2	99	0	3	0	0	3	1	2	3	0	2	0	3	1	0	2	2	1	2	2	1	1	1	0	1	1
2014-09-29	265	w136	41	1	kinondoni	2	1	3	1	4	3	4	3	1	3	2	0	0	0	0	0	0	0	0	0	0	0	0	2	0	3	0	0	3	0	0	2	0	2	1	0	1	0	0	0	0	0	0	0
2014-09-23	266	w104	24	1	temeke	2	2	2	1	0	0	0	0	0	0	0	0	0	0	0	0	0	0	0	0	0	0	0	0	0	0	0	0	0	0	0	0	0	0	0	0	0	2	0	0	0	0	0	0
2014-09-23	267	w105	32	1	kinondoni	2	1	3	1	0	2	0	0	0	0	0	0	0	0	0	0	0	0	0	0	0	0	0	0	0	0	0	0	0	0	0	0	2	0	0	0	0	1	0	1	0	0	0	0
2014-09-23	268	w106	24	1	kinondoni	3	1	2	1	4	0	0	3	0	0	3	1	0	1	0	0	0	1	0	0	0	0	0	1	1	1	0	0	0	0	0	2	1	0	3	0	0	2	1	1	1	0	0	0
2014-09-23	269	w107	27	1	ilala	2	1	3	1	0	0	0	0	0	0	0	0	0	0	0	0	0	0	0	0	0	0	0	0	0	0	0	0	0	0	0	0	0	0	0	2	1	3	0	0	0	0	0	0
2014-09-23	270	w108	50	6	ilala	2	1	3	1	0	0	0	0	0	0	0	0	0	0	0	0	0	0	0	0	0	0	0	0	0	0	0	0	0	0	0	2	0	0	0	0	0	0	0	0	0	0	0	0
2014-09-23	271	w109	29	1	ilala	3	1	2	1	0	0	0	0	0	0	0	0	0	0	0	0	0	0	0	0	0	0	0	0	0	0	0	0	0	0	0	0	0	3	3	0	0	0	0	0	0	0	0	0
2014-09-23	272	w110	33	1	temeke	3	2	3	2	1	0	4	0	2	1	3	0	3	1	0	3	2	0	2	0	0	0	0	1	2	0	0	0	0	0	1	1	0	3	0	0	1	2	0	2	2	0	2	1
2014-09-23	273	w111	28	6	kinondoni	2	2	2	1	0	0	0	0	0	2	0	0	0	0	0	0	0	0	0	0	0	0	0	0	0	0	0	0	0	0	0	0	0	0	0	0	2	0	0	0	0	0	0	0
2014-09-23	274	w103	45	5	kinondoni	2	1	3	1	3	0	0	0	0	0	0	0	3	0	0	0	0	0	0	0	0	0	0	0	0	0	0	0	3	0	0	0	0	3	4	2	1	0	0	0	0	0	1	0
2014-09-29	275	w138	34	1	ilala	3	1	3	1	2	2	3	4	1	4	1	0	3	0	0	3	0	2	0	0	0	0	0	1	2	4	0	0	4	3	0	1	0	2	2	0	2	0	0	1	0	0	2	0
2014-09-29	276	w139	25	1	ilala	3	1	3	1	3	2	3	1	0	3	1	2	3	2	0	2	2	0	0	0	0	0	0	2	0	3	2	2	3	0	2	1	0	1	0	0	2	0	1	1	1	0	1	0
2014-09-29	277	w98	28	2	temeke	3	1	3	1	4	3	4	4	2	0	1	0	5	4	0	4	0	0	0	0	4	0	0	2	0	0	0	2	3	0	0	2	1	2	1	0	0	0	0	3	2	0	2	0
2014-09-29	278	w145	35	2	kinondoni	2	1	3	1	3	2	5	5	2	4	1	0	4	0	0	0	0	0	0	0	0	0	0	2	0	4	0	0	3	0	0	2	0	3	3	0	2	0	0	2	0	0	0	0
2014-09-29	279	w144	28	2	ilala	3	1	3	1	3	0	0	0	0	0	3	0	0	0	0	0	0	0	0	0	0	0	1	0	0	5	3	0	3	0	0	1	0	0	0	0	0	1	0	0	0	0	0	0
2014-09-29	280	w127	32	1	temeke	2	2	2	1	3	0	0	4	2	5	3	0	5	0	0	5	3	0	0	0	3	0	2	2	3	0	0	0	0	0	0	1	0	0	2	0	3	2	0	4	0	0	4	2
2014-09-29	281	w154	29	3	temeke	2	1	1	3	4	4	4	4	2	0	0	0	0	0	0	0	0	0	0	0	0	0	0	0	0	0	0	0	0	0	0	3	0	0	0	0	3	4	2	1	0	0	2	2
2014-09-29	282	w155	19	3	temeke	2	1	3	1	3	2	3	3	3	3	3	0	2	1	0	1	2	1	3	2	3	2	0	3	0	4	0	3	2	0	0	3	3	3	3	3	1	2	0	2	1	0	1	1
2014-09-30	283	w146	38	1	kinondoni	2	1	3	1	4	0	3	0	2	0	3	0	0	0	0	0	0	0	0	0	0	0	0	2	0	0	0	0	0	0	0	3	0	1	0	0	0	2	0	0	0	0	0	0
2014-09-30	284	v78	30	1	ilala	3	2	3	1	3	4	4	3	2	3	3	2	3	4	0	4	1	3	2	0	1	1	0	1	2	3	2	0	0	0	2	2	3	3	3	2	3	2	1	2	3	0	3	1
2014-09-20	285	w156	26	1	temeke	2	2	3	3	0	0	2	0	2	2	2	2	1	0	0	0	0	1	0	0	1	0	0	0	0	0	2	1	2	1	1	1	2	3	3	1	2	3	2	3	1	0	0	0
2014-09-30	286	v77	35	1	ilala	2	1	3	1	5	4	6	5	2	5	2	2	4	4	0	3	4	3	3	0	3	3	3	2	2	4	0	0	3	0	3	3	2	5	4	1	3	2	0	3	3	0	2	3
2014-09-30	287	w153	36	1	ilala	2	1	2	1	3	0	0	0	0	0	0	0	0	0	0	0	0	0	0	0	0	0	0	4	0	3	0	0	3	0	1	2	0	0	0	0	0	0	0	0	0	0	0	0
2014-09-30	288	v76	31	1	kinondoni	2	1	3	1	4	2	4	3	0	3	3	3	3	3	0	4	3	3	3	0	2	3	3	1	3	4	3	0	3	0	3	3	1	3	2	0	2	2	1	1	2	0	3	2
2014-09-30	289	w97	31	1	temeke	2	1	3	1	3	3	4	0	0	0	3	0	5	3	0	4	4	0	3	0	3	3	0	3	0	0	3	0	3	0	0	2	2	3	0	0	0	1	0	4	1	0	3	3
2014-09-29	290	w128	34	1	kinondoni	2	1	3	1	3	2	0	3	2	3	0	4	0	3	0	3	3	3	0	0	0	0	0	2	0	5	0	0	3	2	0	1	0	0	2	0	1	0	3	0	1	0	1	1
2014-09-29	291	w129	38	1	kinondoni	3	1	2	1	3	3	6	6	3	5	3	3	5	6	0	4	3	3	0	0	0	0	3	2	6	4	0	0	4	0	5	2	2	5	4	1	4	2	3	4	5	0	3	2
2014-09-29	292	w142	34	1	kinondoni	2	1	1	1	2	2	5	5	2	6	2	3	4	4	0	4	3	0	2	0	4	0	1	2	5	0	0	0	3	0	0	1	0	4	4	0	5	0	2	4	3	0	3	3
2014-09-29	293	w143	30	1	kinondoni	3	1	2	1	2	3	0	0	1	3	1	3	0	3	0	3	0	0	0	0	3	0	0	2	4	0	0	0	0	0	0	1	1	0	0	0	2	1	2	0	1	0	3	0
2014-09-29	294	w132	28	1	temeke	2	1	1	3	4	2	6	4	0	0	3	3	4	4	0	0	0	0	1	0	4	1	0	2	0	0	0	0	0	0	0	3	0	5	3	0	0	3	1	4	4	0	0	0
2014-09-30	295	w147	38	2	kinondoni	2	1	3	1	3	3	0	0	0	0	2	0	2	2	0	2	2	2	2	2	2	0	0	1	3	0	0	0	4	0	0	1	1	0	0	0	0	1	0	0	0	0	0	0
2014-09-30	296	w148	48	1	kinondoni	3	1	2	1	99	99	5	4	0	5	3	0	3	2	0	0	0	1	0	0	1	0	3	0	0	0	0	0	3	0	1	2	0	4	2	0	3	2	0	2	1	0	0	0
2014-09-30	297	w149	24	5	kinondoni	3	1	3	1	3	1	4	4	2	3	3	3	4	4	0	3	2	0	1	0	1	0	0	3	0	3	0	4	3	4	3	2	1	3	2	1	2	1	1	3	3	0	2	0
2014-09-30	298	w150	33	1	temeke	2	1	1	1	5	5	3	3	0	0	3	4	3	3	0	3	2	1	2	0	2	3	3	2	0	0	0	0	0	0	0	3	3	0	0	0	0	2	2	0	2	0	0	0
2014-09-30	299	w151	29	1	kinondoni	3	2	3	2	5	4	6	4	2	5	4	3	4	4	0	3	4	0	0	0	3	0	0	3	1	4	0	0	4	0	0	3	2	4	3	0	3	2	1	3	2	0	2	3
2014-09-30	300	w152	25	1	temeke	1	1	3	1	3	3	6	6	2	2	0	0	0	0	0	3	3	2	0	0	0	0	3	3	3	0	0	0	0	0	0	2	2	4	4	0	0	0	0	0	0	0	2	2
2014-09-30	301	v73	32	1	ilala	3	1	2	1	3	3	4	3	0	0	0	3	4	0	0	3	0	0	3	0	0	3	0	0	0	0	0	0	0	0	0	2	1	3	2	0	0	0	1	3	0	0	2	0
2014-09-30	302	v74	28	1	kinondoni	2	1	1	1	6	0	0	0	0	3	0	0	0	0	0	0	3	0	0	0	0	0	0	2	0	0	0	0	0	0	0	4	0	0	0	0	2	0	0	0	0	0	0	3
2014-09-30	303	v75	26	1	temeke	2	1	2	1	0	4	5	5	3	4	3	1	2	1	0	3	3	1	2	0	1	1	0	0	3	3	2	1	1	0	3	0	3	4	3	2	3	2	1	2	1	0	1	2
2014-09-30	304	v72	36	1	kinondoni	2	1	3	2	2	2	3	3	3	3	2	2	1	2	0	1	3	2	2	1	2	2	0	0	2	2	0	1	0	0	0	1	2	2	3	1	2	3	1	1	1	0	1	2
2014-10-01	305	v9	32	5	kinondoni	2	1	1	1	3	3	5	5	2	4	2	3	4	2	0	0	5	3	0	0	1	0	2	3	4	6	4	4	4	0	0	1	2	2	3	2	2	0	1	2	0	0	0	3
2014-10-01	306	w96	41	4	kinondoni	2	1	2	1	3	1	4	3	0	3	3	0	5	4	0	4	3	1	3	0	3	2	0	1	3	3	3	3	3	0	3	1	0	3	2	0	2	2	0	3	3	0	3	1
2014-10-01	307	v68	27	1	kinondoni	1	1	1	1	0	0	4	5	3	4	3	0	3	2	0	0	0	0	0	0	3	0	0	2	0	1	0	0	4	0	0	0	0	1	4	1	2	2	0	1	2	0	0	0
2014-10-01	308	v69	40	2	kinondoni	3	1	3	1	4	3	5	5	0	4	3	0	0	2	0	0	0	0	0	0	0	0	0	2	3	0	0	0	0	0	0	2	2	3	3	0	3	2	0	0	1	0	0	0
2014-10-01	309	v13	32	3	kinondoni	3	1	1	1	3	2	3	3	0	4	3	0	1	0	0	3	0	0	0	0	0	0	0	3	0	4	0	0	2	0	0	1	1	1	2	0	3	2	0	1	0	0	3	0
2014-10-02	310	w25	27	1	ilala	3	2	2	1	3	3	6	5	0	4	4	3	5	4	0	1	0	0	0	0	0	0	0	4	0	4	4	0	4	0	4	3	0	4	3	0	3	3	3	4	3	0	1	0
2014-10-02	311	w26	35	1	temeke	2	1	1	3	2	0	4	4	0	4	3	0	5	3	0	4	0	0	0	0	0	0	0	0	0	3	0	0	4	0	2	0	0	3	2	0	3	1	0	3	2	0	3	0
2014-10-02	312	w27	20	1	ilala	3	2	1	2	6	3	3	3	0	6	4	1	0	0	0	0	0	0	0	0	0	0	0	2	0	0	0	2	3	0	0	5	2	3	3	0	5	3	1	0	0	0	0	0
2014-10-02	313	w28	19	1	ilala	3	1	1	2	0	4	4	4	0	6	5	5	4	0	0	0	0	3	0	0	2	1	1	4	0	0	0	0	3	0	0	0	4	2	2	0	6	2	4	2	0	0	0	0
2014-10-02	314	w29	22	1	temeke	3	1	1	3	5	2	0	0	1	2	4	0	0	0	0	0	0	0	0	0	0	0	0	3	0	3	1	0	3	0	0	4	1	0	0	1	0	3	0	0	0	0	0	0
2014-10-02	315	w30	18	1	kinondoni	3	1	1	3	6	0	4	6	4	5	3	3	4	3	0	4	4	4	1	0	3	0	0	4	0	3	2	0	3	0	0	5	0	3	4	3	3	2	4	2	1	0	2	3
2014-10-02	316	w31	19	1	ilala	3	2	4	3	1	1	4	5	0	3	1	2	1	1	0	3	2	0	0	0	0	0	0	3	0	0	1	0	4	0	0	1	0	3	4	0	3	0	0	0	0	0	0	1
2014-10-02	317	w35	20	1	kinondoni	3	1	4	3	0	0	3	4	0	5	5	0	2	3	0	5	3	0	0	0	0	0	0	0	0	3	0	0	3	2	0	0	0	0	2	0	3	4	0	1	0	0	4	0
2014-10-02	318	w36	22	1	temeke	3	2	3	2	0	0	0	0	0	0	0	0	0	0	0	2	2	3	0	0	0	2	1	1	0	4	2	2	5	2	0	1	1	3	2	1	1	3	1	1	0	0	0	1
2014-10-03	319	w37	43	1	temeke	2	1	3	1	6	4	5	4	2	4	0	3	3	3	0	4	3	2	3	0	3	2	0	0	4	4	0	0	5	9	0	4	2	3	2	0	2	0	1	2	1	0	3	2
2014-10-03	320	w38	28	1	ilala	2	1	3	1	5	0	3	4	1	5	6	3	0	0	0	0	0	3	0	0	0	0	0	4	0	0	0	0	0	0	0	4	0	2	3	1	4	4	2	0	1	0	0	0
2014-10-03	321	w39	35	1	temeke	2	1	3	1	3	2	2	3	0	1	1	2	2	0	0	2	0	0	0	0	3	1	0	3	2	0	0	0	4	0	0	2	0	0	0	0	0	0	1	0	0	0	0	0
2014-10-03	322	w40	25	5	kinondoni	3	1	3	1	3	3	3	4	0	4	3	2	0	3	0	3	3	2	0	0	2	0	2	2	4	3	0	0	3	3	3	2	3	1	2	0	3	2	1	2	1	0	1	2
2014-10-03	323	w51	25	1	ilala	2	2	1	1	0	0	1	2	1	0	0	2	3	2	0	3	2	0	0	0	2	2	1	0	0	3	0	5	2	0	0	0	0	0	0	0	0	0	1	2	0	0	0	0
2014-10-03	324	w52	32	2	ilala	3	1	3	1	3	3	2	0	0	0	3	0	0	0	0	1	2	4	0	0	0	0	0	1	0	0	0	0	4	0	0	2	3	0	0	0	0	3	0	0	0	0	0	0
2014-10-03	325	w53	41	1	kinondoni	3	2	2	1	5	0	5	5	2	4	4	0	5	3	0	3	2	0	3	0	2	3	0	3	1	3	1	0	3	0	0	4	0	4	4	2	3	4	0	4	2	0	1	0
2014-10-03	326	w54	28	1	kinondoni	2	2	1	3	0	0	0	0	0	0	0	0	0	0	0	0	0	0	0	0	0	0	0	0	0	0	0	0	0	0	0	0	0	0	0	0	0	0	0	0	0	0	0	0
2014-10-03	327	w95	22	6	ilala	2	1	1	1	3	0	0	0	0	0	0	0	0	0	0	0	0	0	0	0	0	0	0	1	0	0	0	0	3	0	0	1	0	0	0	0	0	0	0	0	0	0	0	0
2014-10-03	328	w60	22	1	temeke	2	2	1	1	3	2	5	5	3	3	2	3	3	4	0	4	3	2	3	0	3	4	3	0	3	4	0	0	3	0	3	2	2	4	4	1	2	2	3	2	2	0	4	2
2014-10-03	329	w62	33	1	temeke	2	1	1	1	4	3	3	4	0	0	3	0	0	0	0	3	3	4	0	0	0	0	0	1	1	0	0	0	1	0	0	3	2	3	2	0	0	2	0	0	0	0	2	1
2014-10-03	330	w64	25	1	ilala	2	1	3	1	0	4	5	6	4	3	3	3	3	3	0	2	4	3	0	0	2	0	0	2	3	3	3	1	1	1	2	0	3	4	4	2	3	2	1	2	1	0	2	4
2014-10-03	331	w65	40	3	kinondoni	2	1	2	1	4	3	4	5	0	4	3	3	4	3	0	4	3	4	3	0	3	2	0	4	3	5	4	3	4	4	4	3	3	3	4	0	3	3	3	3	2	0	3	2
2014-10-03	332	w69	27	1	ilala	2	1	3	1	3	1	3	2	1	2	3	2	3	2	0	4	0	3	1	0	4	2	0	2	0	3	0	0	2	0	0	2	1	0	0	1	1	3	0	1	1	0	3	0
2014-10-03	333	w70	29	1	ilala	2	1	3	1	4	3	4	3	2	3	1	3	4	0	0	4	0	3	0	0	0	2	0	2	0	3	0	0	4	0	3	3	2	4	2	1	2	1	2	2	0	0	3	0
2014-10-03	334	w72	24	1	kinondoni	3	2	4	1	4	3	5	6	0	4	3	0	0	0	0	4	4	3	0	0	0	0	0	2	0	0	0	0	0	0	0	3	2	1	2	0	2	3	0	0	0	0	3	0
2014-10-03	335	w78	29	1	kinondoni	3	2	3	1	4	3	6	6	0	6	0	0	4	0	0	0	0	2	0	0	0	0	0	0	0	4	3	0	4	0	3	3	2	6	6	0	6	0	0	3	0	0	0	0
2014-10-03	336	w77	30	3	temeke	2	1	2	1	3	4	4	4	3	4	3	3	3	0	0	3	4	3	0	0	0	0	0	3	0	0	0	0	0	0	0	2	3	0	3	2	3	3	2	3	0	0	2	3
2014-10-03	337	w79	42	1	ilala	3	1	3	1	6	6	6	6	0	5	6	4	4	2	0	4	3	0	2	0	2	0	0	2	3	0	0	3	4	0	0	4	4	6	6	0	4	4	0	3	0	0	3	3
2014-10-06	338	w80	37	5	kinondoni	3	2	3	1	2	0	6	6	1	5	2	0	6	0	0	4	0	0	0	0	0	3	0	2	0	4	0	0	4	0	0	0	0	6	4	1	4	1	0	5	0	0	3	0
2014-10-06	339	w88	26	5	kinondoni	3	1	3	2	3	2	0	3	0	6	5	2	1	1	0	3	0	2	0	0	0	0	0	3	0	0	0	0	0	0	0	2	1	0	0	0	6	4	0	0	0	0	2	0
2014-10-06	340	w81	53	1	kinondoni	2	2	3	1	2	3	5	3	4	1	0	2	3	2	0	1	0	0	0	0	2	0	0	2	0	2	0	0	0	0	0	1	3	3	2	2	1	0	1	2	0	0	1	0
2014-10-06	341	w82	44	1	kinondoni	2	1	2	1	5	4	3	3	3	4	5	1	2	1	0	3	2	0	3	0	0	0	0	2	3	3	0	2	5	0	4	4	4	2	3	1	3	4	1	2	1	0	2	0
2014-10-06	342	w86	38	1	ilala	2	1	3	1	3	3	4	2	3	4	4	0	1	3	0	2	0	2	0	0	2	0	0	3	2	4	0	0	3	0	0	3	3	1	2	1	3	2	0	0	1	0	0	0
2014-10-06	343	w87	28	1	kinondoni	2	1	3	1	1	4	0	3	0	2	0	0	0	0	0	0	0	0	0	0	0	0	0	1	0	0	0	0	0	0	0	0	3	0	3	0	0	0	0	0	0	0	0	0
2014-08-21	344	v85	22	1	kinondoni	3	1	2	3	3	0	6	0	0	1	3	1	0	0	0	1	0	0	0	0	0	0	0	2	0	0	0	0	3	0	0	4	0	5	0	0	2	4	1	0	0	0	1	0
2014-08-21	345	v83	23	5	temeke	3	1	2	1	3	3	0	0	0	2	1	0	1	2	0	1	0	0	1	0	0	0	0	2	0	2	0	0	1	0	0	1	1	0	0	0	0	0	0	0	0	0	1	0
[truncated: 31 more columns]
